# Supplementary material for: Dynamic changes in somatosensory and cerebellar activity mediate temporal recalibration of self-touch
Source: Commun Biol. 2024 May 3;7:522. doi: 10.1038/s42003-024-06188-4 (PMC11068753; doi:10.1038/s42003-024-06188-4)
Supplement: Supplementary file 3 — Supplementary Data 1 [file 42003_2024_6188_MOESM3_ESM.xlsx]

## Sheet: Figure4
	Figure 1a
		mean	sem
	PSEbaseline	1784	0.03
	PSEadaptation	1845	0.033
	Figure 1b
		early		middle		late
		mean	sem	mean	sem	mean	sem
	PSEbaseline	1775	0.032	1795	0.037	1782	0.037
	PSEadaptation	1814	0.032	1821	0.039	1899	0.041
	Figure 1c
		early		middle		late
		mean	sem	mean	sem	mean	sem
	diffPSE	0.038	0.037	0.026	0.039	0.116	0.033
	Figure 1d
		early		middle		late
		mean	sem	mean	sem	mean	sem
	JNDbaseline	0.208	0.018	0.182	0.014	0.183	0.017
	JNDadaptation	0.221	0.019	0.208	0.02	0.206	0.02
	Figure 1e
		early		middle		late
		PSE	JND	PSE	JND	PSE	JND
	baseline	1775	0.208	1795	0.182	1782	0.183
	adaptation	1814	0.221	1821	0.208	1899	0.206
